# Supplementary material for: Soybean- and Lupin-Derived Peptides Inhibit DPP-IV Activity on In Situ Human Intestinal Caco-2 Cells and Ex Vivo Human Serum
Source: Nutrients. 2018 Aug 13;10(8):1082. doi: 10.3390/nu10081082 (PMC6115767; doi:10.3390/nu10081082)
Supplement: Supplementary file 1 [file nutrients-10-01082-s001.zip]

Archive with 5 entries (5 files):
- Figure 4 nut.jpg
- Figure 1 nut.jpg
- Figure 1S.jpg
- Figure 2 nut.jpg
- Figure 3 nut.jpg
